# Supplementary material for: Enhancing the Production of the Phenolic Extracts of Asparagus Using an Advanced Green Process
Source: Metabolites. 2022 Oct 6;12(10):951. doi: 10.3390/metabo12100951 (PMC9607466; doi:10.3390/metabo12100951)
Supplement: Supplementary file 1 [file metabolites-12-00951-s001.zip]

Archive with 1 entries (1 files):
- metabolites-1861106-supplementary.pdf
